# Supplementary material for: BIM-integrated life cycle assessment of decentralized cement-based waste recycling in renovation projects
Source: Sci Rep. 2025 Dec 1;15:42843. doi: 10.1038/s41598-025-23173-x (PMC12669749; doi:10.1038/s41598-025-23173-x)
Supplement: Supplementary file 1 — Supplementary Material 1 [file 41598_2025_23173_MOESM1_ESM.xlsx]

## Sheet: Compare
SimaPro 9.5.0.2		Date:	45440	Time:
Project
Calculation:
Results:
Product 1:
Product 2:
Product 3:
Product 4:
Product 5:
Product 6:
Method:
Indicator:
Skip categories:
Exclude infrastructure processes:
Exclude long-term emissions:
Sorted on item:
Sort order:
Impact category		CBW0	CBW1	CBW2
Acidification	mol H+ eq	1.03606	0.862609	0.819256
Climate change	kg CO2 eq	327.302	287.438	277.559
Ionising radiation	kBq U-235 eq	1.31862	1.40346	1.14083
Land use	Pt	988.064	560.969	515.649
Ozone depletion	kg CFC11 eq	2.4169e-06	2.23455e-06	1.95329e-06
Resource use, fossils	MJ	2747.99	2450.53	2202.24
Water use	m3 depriv.	143.836	53.4432	48.2818
Impact category		CBW0	CBW1	CBW2
Acidification	mol H+ eq	100	83.2588	79.0744
Climate change	kg CO2 eq	100	87.8204	84.8021
Ionising radiation	kBq U-235 eq	100	106.434	86.5164
Land use	Pt	100	56.7746	52.1878
Ozone depletion	kg CFC11 eq	100	92.4552	80.818
Resource use, fossils	MJ	100	89.1755	80.14
Water use	m3 depriv.	100	37.1556	33.5672
% Average reduction			0.209894	0.289849

## Sheet: CBW0
SimaPro 9.6.0.1	Impact assessment	Date:	2024-11-20	Time:	18:23:02.961000
Project	CBW
Calculation:	Analyze
Results:	Impact assessment
Product:	1 m3 CBW0 (of project CBW)
Method:	EN 15804 + A2 (adapted) V1.01 / EF 3.1 normalization and weighting set
Indicator:	Characterization
Skip categories:	With factor = 0
Exclude infrastructure processes:	Yes
Exclude long-term emissions:	Yes
Sorted on item:	Impact category
Sort order:	Ascending
Impact category	Unit	Total	CBW0	Gravel, round {RoW}| gravel and sand quarry operation | Cut-off, S	Sand {RoW}| gravel and sand quarry operation | Cut-off, S	Cement, Portland {RoW}| cement production, Portland | Cut-off, S	Tap water {RoW}| market for tap water | Cut-off, S	Transport, freight, lorry 16-32 metric ton, EURO5 {RoW}| transport, freight, lorry 16-32 metric ton, EURO5 | Cut-off, S	Concrete plant (1 m3 manufacturing)	Transport, freight, lorry 3.5-7.5 metric ton, EURO3 {RoW}| transport, freight, lorry 3.5-7.5 metric ton, EURO3 | Cut-off, S
Acidification	mol H+ eq	1.03606	0	0.0369114	0.0221527	0.613545	0.000744376	0.177821	0.0583857	0.126498
Climate change	kg CO2 eq	327.302	0	5.50005	3.3009	230.674	0.143575	53.3386	10.4817	23.8638
Ionising radiation	kBq U-235 eq	1.31862	0	0.143153	0.0859147	0.671311	0.00477527	0.241142	0.0474877	0.124839
Land use	Pt	988.064	0	83.5565	50.147	238.645	0.355703	446.111	32.5109	136.738
Ozone depletion	kg CFC11 eq	2.4169e-06	0	5.27021e-08	3.16296e-08	6.45649e-07	2.59911e-08	7.4469e-07	5.97365e-07	3.18871e-07
Resource use, fossils	MJ	2747.99	0	67.5689	40.5521	983.921	1.71303	747.694	579.158	327.383
Water use	m3 depriv.	143.836	0	76.0791	45.6595	11.8153	4.80375	3.37786	0.559818	1.54083
Impact category	Unit	Total	CBW0	A1	A1	A1	A1	A2	A3	A4
Acidification	mol H+ eq	1.03606	0	0.0369114	0.0221527	0.613545	0.000744376	0.177821	0.0583857	0.126498
Climate change	kg CO2 eq	327.302	0	5.50005	3.3009	230.674	0.143575	53.3386	10.4817	23.8638
Ionising radiation	kBq U-235 eq	1.31862	0	0.143153	0.0859147	0.671311	0.00477527	0.241142	0.0474877	0.124839
Land use	Pt	988.064	0	83.5565	50.147	238.645	0.355703	446.111	32.5109	136.738
Ozone depletion	kg CFC11 eq	2.4169e-06	0	5.27021e-08	3.16296e-08	6.45649e-07	2.59911e-08	7.4469e-07	5.97365e-07	3.18871e-07
Resource use, fossils	MJ	2747.99	0	67.5689	40.5521	983.921	1.71303	747.694	579.158	327.383
Water use	m3 depriv.	143.836	0	76.0791	45.6595	11.8153	4.80375	3.37786	0.559818	1.54083
Impact category	Unit	Total	A1 (CBW0)	A2 (CBW0)	A3 (CBW0)	A4 (CBW0)
Acidification	mol H+ eq	1.03606	0.673353	0.177821	0.0583857	0.126498
Climate change	kg CO2 eq	327.302	239.618	53.3386	10.4817	23.8638
Ionising radiation	kBq U-235 eq	1.31862	0.905154	0.241142	0.0474877	0.124839
Land use	Pt	988.064	372.704	446.111	32.5109	136.738
Ozone depletion	kg CFC11 eq	2.4169e-06	7.55971e-07	7.4469e-07	5.97365e-07	3.18871e-07
Resource use, fossils	MJ	2747.99	1093.75	747.694	579.158	327.383
Water use	m3 depriv.	143.836	138.358	3.37786	0.559818	1.54083

## Sheet: CBW1
SimaPro 9.6.0.1	Impact assessment	Date:	2024-11-16	Time:	02:10:34.645000
Project	CBW
Calculation:	Analyze
Results:	Impact assessment
Product:	1 m3 CBW1 (of project CBW)
Method:	EN 15804 + A2 (adapted) V1.01 / EF 3.1 normalization and weighting set
Indicator:	Characterization
Skip categories:	With factor = 0
Exclude infrastructure processes:	Yes
Exclude long-term emissions:	Yes
Sorted on item:	Impact category
Sort order:	Ascending
Impact category	Unit	Total	CBW1	Cement, Portland {RoW}| cement production, Portland | Cut-off, S	Sand {RoW}| gravel and sand quarry operation | Cut-off, S	Tap water {RoW}| market for tap water | Cut-off, S	RCA (1kg)	Synthetic rubber {GLO}| market for synthetic rubber | Cut-off, S	Transport, freight, lorry 16-32 metric ton, EURO5 {RoW}| transport, freight, lorry 16-32 metric ton, EURO5 | Cut-off, S	Concrete plant (1 m3 manufacturing)	Transport, freight, lorry 3.5-7.5 metric ton, EURO3 {RoW}| transport, freight, lorry 3.5-7.5 metric ton, EURO3 | Cut-off, S
Acidification	mol H+ eq	0.862609	0	0.613545	0.0110763	0.000992502	0.00567069	0.0867061	0.0546081	0.0583857	0.0316245
Climate change	kg CO2 eq	287.438	0	230.674	1.65045	0.191433	2.3368	19.7581	16.3801	10.4817	5.96595
Ionising radiation	kBq U-235 eq	1.40346	0	0.671311	0.0429573	0.00636703	0.00480165	0.525273	0.074054	0.0474877	0.0312097
Land use	Pt	560.969	0	238.645	25.0735	0.474271	2.44073	90.6415	136.999	32.5109	34.1846
Ozone depletion	kg CFC11 eq	2.23455e-06	0	6.45649e-07	1.58148e-08	3.46548e-08	7.01365e-08	5.62518e-07	2.28692e-07	5.97365e-07	7.97178e-08
Resource use, fossils	MJ	2450.53	0	983.921	20.276	2.28405	56.8473	496.587	229.614	579.158	81.8457
Water use	m3 depriv.	53.4432	0	11.8153	22.8298	6.405	0.0878963	10.3229	1.03733	0.559818	0.385208
Impact category	Unit	Total	CBW1	A1	A2	A1	A1	A1	A2	A3	A4
Acidification	mol H+ eq	0.862609	0	0.613545	0.0110763	0.000992502	0.00567069	0.0867061	0.0546081	0.0583857	0.0316245
Climate change	kg CO2 eq	287.438	0	230.674	1.65045	0.191433	2.3368	19.7581	16.3801	10.4817	5.96595
Ionising radiation	kBq U-235 eq	1.40346	0	0.671311	0.0429573	0.00636703	0.00480165	0.525273	0.074054	0.0474877	0.0312097
Land use	Pt	560.969	0	238.645	25.0735	0.474271	2.44073	90.6415	136.999	32.5109	34.1846
Ozone depletion	kg CFC11 eq	2.23455e-06	0	6.45649e-07	1.58148e-08	3.46548e-08	7.01365e-08	5.62518e-07	2.28692e-07	5.97365e-07	7.97178e-08
Resource use, fossils	MJ	2450.53	0	983.921	20.276	2.28405	56.8473	496.587	229.614	579.158	81.8457
Water use	m3 depriv.	53.4432	0	11.8153	22.8298	6.405	0.0878963	10.3229	1.03733	0.559818	0.385208
Impact category	Unit	Total	A1 (CBW1)	A2 (CBW1)	A3 (CBW1)	A4 (CBW1)
Acidification	mol H+ eq	0.862609	0.71799	0.0546081	0.0583857	0.0316245
Climate change	kg CO2 eq	287.438	254.61	16.3801	10.4817	5.96595
Ionising radiation	kBq U-235 eq	1.40346	1.25071	0.074054	0.0474877	0.0312097
Land use	Pt	560.969	357.275	136.999	32.5109	34.1846
Ozone depletion	kg CFC11 eq	2.23455e-06	1.32877e-06	2.28692e-07	5.97365e-07	7.97178e-08
Resource use, fossils	MJ	2450.53	1559.91	229.614	579.158	81.8457
Water use	m3 depriv.	53.4432	51.4608	1.03733	0.559818	0.385208

## Sheet: CBW2
SimaPro 9.6.0.1	Impact assessment	Date:	2024-11-16	Time:	02:11:39.718000
Project	CBW
Calculation:	Analyze
Results:	Impact assessment
Product:	1 m3 CBW2 (of project CBW)
Method:	EN 15804 + A2 (adapted) V1.01 / EF 3.1 normalization and weighting set
Indicator:	Characterization
Skip categories:	With factor = 0
Exclude infrastructure processes:	Yes
Exclude long-term emissions:	Yes
Sorted on item:	Impact category
Sort order:	Ascending
Impact category	Unit	Total	CBW2	Cement, Portland {RoW}| cement production, Portland | Cut-off, S	Sand {RoW}| gravel and sand quarry operation | Cut-off, S	Tap water {RoW}| market for tap water | Cut-off, S	RCA (1kg)	Synthetic rubber {GLO}| market for synthetic rubber | Cut-off, S	Transport, freight, lorry 16-32 metric ton, EURO5 {RoW}| transport, freight, lorry 16-32 metric ton, EURO5 | Cut-off, S	Concrete plant (1 m3 manufacturing)	Transport, freight, lorry 3.5-7.5 metric ton, EURO3 {RoW}| transport, freight, lorry 3.5-7.5 metric ton, EURO3 | Cut-off, S
Acidification	mol H+ eq	0.819256	0	0.613545	0.0110763	0.000992502	0.00567069	0.0433531	0.0546081	0.0583857	0.0316245
Climate change	kg CO2 eq	277.559	0	230.674	1.65045	0.191433	2.3368	9.87903	16.3801	10.4817	5.96595
Ionising radiation	kBq U-235 eq	1.14083	0	0.671311	0.0429573	0.00636703	0.00480165	0.262637	0.074054	0.0474877	0.0312097
Land use	Pt	515.649	0	238.645	25.0735	0.474271	2.44073	45.3208	136.999	32.5109	34.1846
Ozone depletion	kg CFC11 eq	1.95329e-06	0	6.45649e-07	1.58148e-08	3.46548e-08	7.01365e-08	2.81259e-07	2.28692e-07	5.97365e-07	7.97178e-08
Resource use, fossils	MJ	2202.24	0	983.921	20.276	2.28405	56.8473	248.293	229.614	579.158	81.8457
Water use	m3 depriv.	48.2818	0	11.8153	22.8298	6.405	0.0878963	5.16143	1.03733	0.559818	0.385208
Impact category	Unit	Total	CBW2	A1	A1	A1	A1	A1	A2	A3	A4
Acidification	mol H+ eq	0.819256	0	0.613545	0.0110763	0.000992502	0.00567069	0.0433531	0.0546081	0.0583857	0.0316245
Climate change	kg CO2 eq	277.559	0	230.674	1.65045	0.191433	2.3368	9.87903	16.3801	10.4817	5.96595
Ionising radiation	kBq U-235 eq	1.14083	0	0.671311	0.0429573	0.00636703	0.00480165	0.262637	0.074054	0.0474877	0.0312097
Land use	Pt	515.649	0	238.645	25.0735	0.474271	2.44073	45.3208	136.999	32.5109	34.1846
Ozone depletion	kg CFC11 eq	1.95329e-06	0	6.45649e-07	1.58148e-08	3.46548e-08	7.01365e-08	2.81259e-07	2.28692e-07	5.97365e-07	7.97178e-08
Resource use, fossils	MJ	2202.24	0	983.921	20.276	2.28405	56.8473	248.293	229.614	579.158	81.8457
Water use	m3 depriv.	48.2818	0	11.8153	22.8298	6.405	0.0878963	5.16143	1.03733	0.559818	0.385208
Impact category	Unit	Total	A1 (CBW2)	A2 (CBW2)	A3 (CBW2)	A4 (CBW2)
Acidification	mol H+ eq	0.819256	0.674637	0.0546081	0.0583857	0.0316245
Climate change	kg CO2 eq	277.559	244.731	16.3801	10.4817	5.96595
Ionising radiation	kBq U-235 eq	1.14083	0.988074	0.074054	0.0474877	0.0312097
Land use	Pt	515.649	311.954	136.999	32.5109	34.1846
Ozone depletion	kg CFC11 eq	1.95329e-06	1.04751e-06	2.28692e-07	5.97365e-07	7.97178e-08
Resource use, fossils	MJ	2202.24	1311.62	229.614	579.158	81.8457
Water use	m3 depriv.	48.2818	46.2994	1.03733	0.559818	0.385208

## Sheet: Compare Processes
Impact category	A1 (CBW0)	A1 (CBW1)	A1 (CBW2)	A2 (CBW0)	A2 (CBW1)	A2 (CBW2)	A3 (CBW0)	A3 (CBW1)	A3 (CBW2)	A4 (CBW0)	A4 (CBW1)	A4 (CBW2)
Acidification	0.673353	0.71799	0.674637	0.177821	0.0546081	0.0546081	0.0583857	0.0583857	0.0583857	0.126498	0.0316245	0.0316245
Climate change	239.618	254.61	244.731	53.3386	16.3801	16.3801	10.4817	10.4817	10.4817	23.8638	5.96595	5.96595
Ionising radiation	0.905154	1.25071	0.988074	0.241142	0.074054	0.074054	0.0474877	0.0474877	0.0474877	0.124839	0.0312097	0.0312097
Land use	372.704	357.275	311.954	446.111	136.999	136.999	32.5109	32.5109	32.5109	136.738	34.1846	34.1846
Ozone depletion	7.55971e-07	1.32877e-06	1.04751e-06	7.4469e-07	2.28692e-07	2.28692e-07	5.97365e-07	5.97365e-07	5.97365e-07	3.18871e-07	7.97178e-08	7.97178e-08
Resource use, fossils	1093.75	1559.91	1311.62	747.694	229.614	229.614	579.158	579.158	579.158	327.383	81.8457	81.8457
Water use	138.358	51.4608	46.2994	3.37786	1.03733	1.03733	0.559818	0.559818	0.559818	1.54083	0.385208	0.385208
Impact category	A1 (CBW0)	A1 (CBW1)	A1 (CBW2)	A2 (CBW0)	A2 (CBW1)	A2 (CBW2)	A3 (CBW0)	A3 (CBW1)	A3 (CBW2)	A4 (CBW0)	A4 (CBW1)	A4 (CBW2)
Acidification	100	106.629	100.191	100	30.7097	30.7097	100	100	100	100	25	25
Climate change	100	106.257	102.134	100	30.7097	30.7097	100	100	100	100	25	25
Ionising radiation	100	138.176	109.161	100	30.7097	30.7097	100	100	100	100	25	25
Land use	100	95.8602	83.7002	100	30.7097	30.7097	100	100	100	100	25	25
Ozone depletion	100	175.77	138.565	100	30.7097	30.7097	100	100	100	100	25	25
Resource use, fossils	100	142.62	119.919	100	30.7097	30.7097	100	100	100	100	25	25
Water use	100	37.1941	33.4636	100	30.7097	30.7097	100	100	100	100	25	25
