# Supplementary material for: BIM-integrated life cycle assessment of decentralized cement-based waste recycling in renovation projects
Source: Sci Rep. 2025 Dec 1;15:42843. doi: 10.1038/s41598-025-23173-x (PMC12669749; doi:10.1038/s41598-025-23173-x)
Supplement: Supplementary file 2 — Supplementary Material 2 [file 41598_2025_23173_MOESM2_ESM.xlsx]

## Sheet: Sieve analysis
sieve analysis
1) for natural aggregate
sieve size mm	50	37.5	19	9.5	4.75	2.36	1.18	0.6	0.3	0.15	pan		maximum nominal size =			9.5 mm
ret. Wt. fine	0	0	0	0	0	2500	3500	3500	3500	1850	150
ret. Wt. coarse	0	0	0	22500	2500	0	0	0	0	0	0		fineness modulus =			3.05667
cum. ret. Wt. fine	0	0	0	0	0	2500	6000	9500	13000	14850	15000
cum. ret. Wt. fine	0	0	0	22500	25000	25000	25000	25000	25000	25000	25000		% fine =			0.9375
%ret. Fine	0	0	0	0	0	16.6667	40	63.3333	86.6667	99	100
%ret. Coarse	0	0	0	90	100	100	100	100	100	100	100
%passing Fine	100	100	100	100	100	83.3333	60	36.6667	13.3333	1	0
%passing Coarse	100	100	100	10	0	0	0	0	0	0	0
%passing blend (2:3)	100	100	100	46	40	33.3333	24	14.6667	5.33333	0.4	0
2) for recycled concrete aggregate
sieve size mm	50	37.5	19	9.5	4.75	2.36	1.18	0.6	0.3	0.15	pan		maximum nominal size =			9.5 mm
ret. Wt. fine	0	0	0	0	0	2700	4000	4000	2500	1100	700
ret. Wt. coarse	0	0	0	22500	2500	0	0	0	0	0	0		fineness modulus =			3.17333
cum. ret. Wt. fine	0	0	0	0	0	2700	6700	10700	13200	14300	15000
cum. ret. Wt. fine	0	0	0	22500	25000	25000	25000	25000	25000	25000	25000		% fine =			4.375
%ret. Fine	0	0	0	0	0	18	44.6667	71.3333	88	95.3333	100
%ret. Coarse	0	0	0	90	100	100	100	100	100	100	100
%passing Fine	100	100	100	100	100	82	55.3333	28.6667	12	4.66667	0
%passing Coarse	100	100	100	10	0	0	0	0	0	0	0
%passing blend (2:3)	100	100	100	46	40	32.8	22.1333	11.4667	4.8	1.86667	0
specific gravity
1) for coarse (NA)
	A (gr) =	1470	B (gr) =	1510	C (gr) =	950
Bulk Dry Sp. Gr. =	2.625
Bulk SSD Sp. Gr. =	2.69643
Apparent Sp. Gr. =	2.82692
Absorption (%) =	2.72109
2) for coarse (RCA)
	A (gr) =	1490	B (gr) =	1612	C (gr) =	900
Bulk Dry Sp. Gr. =	2.0927
Bulk SSD Sp. Gr. =	2.26404
Apparent Sp. Gr. =	2.52542
Absorption (%) =	8.18792	%
3) for fine (NA)
	A (gr) =	298	B (gr) =	1236	C (gr) =	1430	S (gr)=	306
Bulk Dry Sp. Gr. =	2.66071
Bulk SSD Sp. Gr. =	2.73214
Apparent Sp. Gr. =	2.86538
Absorption (%) =	2.68456	%
4) for fine (RCA)
	A (gr) =	295	B (gr) =	1236	C (gr) =	1406	S (gr)=	330
Bulk Dry Sp. Gr. =	1.84375
Bulk SSD Sp. Gr. =	2.0625
Apparent Sp. Gr. =	2.36
Absorption (%) =	11.8644	%
Bulk Unit Weight			kg/ m3
1) for coarse (NA)
	γb =	1351
2) for coarse (RCA)
	γb =	1315
3) for fine (NA)
	γb =	1610
4) for fine (RCA)
	γb =	1275

## Sheet: Slump
		RCA % & SBR %	Slump (mm)
		CBW0 (reference)	50
		CBW1 (1:25)	45
		CBW2 (1:50)	35

## Sheet: Comp& tens values
Senario 1, Recycling
		Mix 1D1			Mix 2D1			Mix 3D1
7 days, compression tests
		16			11.1			9.9
		15.5			11.4			10
		14.2			13.1			10.1
		15.2333	0.758654		11.8667	0.880656		10	0.0816497
28 days, compression tests
		20.6			17.4			15.9
		21.7			17.4			15.1
		20.3			16.2			16.9
		20.8667	0.601849		17	0.565685		15.9667	0.736357
7 days, indirect tesile tests
		1.51			1.4			1.1
		1.6			1.3			1
		1.678			1.3			1
		1.596	0.068644		1.33333	0.0471405		1.03333	0.0471405
28 days, indirect tesile tests
		2.1			1.9			1.4
		2.1			1.8			1.6
		2.1			1.7			1.4
		2.1	0		1.8	0.0816497		1.46667	0.0942809
											Mix	Average compressive strength at 7 days (MPa),	Average compressive strength at 28 days (MPa)	Average splitting tensile at 7 days (MPa)	Average splitting tensile at 28 days (MPa)
											CBW0	15.2333	20.8667	1.596	2.1
											CBW1	11.8667	17	1.33333	1.8
											CBW2	10	15.9667	1.03333	1.46667
											Mix 1D2	#REF!	#REF!	#REF!	#REF!
											Mix 2D2	#REF!	#REF!	#REF!	#REF!
											Mix 3D2	#REF!	#REF!	#REF!	#REF!
